# Supplementary material for: Phylogenetics of subtribe Orchidinae s.l. (Orchidaceae; Orchidoideae) based on seven markers (plastid matK, psaB, rbcL, trnL-F, trnH-psba, and nuclear nrITS, Xdh): implications for generic delimitation
Source: BMC Plant Biol. 2017 Nov 25;17:222. doi: 10.1186/s12870-017-1160-x (PMC5702240; doi:10.1186/s12870-017-1160-x)
Supplement: Supplementary file 5 — Voucher information and GenBank accession numbers for the sequences analysed in this study, *indicates newly produced sequences for this paper. The dash (−) indicates the missing sequences. (XLSX 46 kb) [file 12870_2017_1160_MOESM5_ESM.xlsx]

## Sheet: Table S1
Species name	Specimen voucher	Herbarium	ITS	matK	psaB	psbAtrnH	rbcL	trnL_F	Xdh
Aceratorchis tschiliensis	STET 09281	PE	KJ460057	KJ452813	MF944566*	MF944773*	KJ451511	MF945333*	MF945128*
Amerorchis rotundifolia			JN998913	JN966073	-	-	JN965223	GQ244552	-
Amitostigma hemipilioides			KM651238	KM651400	-	KM651483	-	KM651562	KM651319
Amitostigma thailandicum			KM651256	KM651419	-	KM651501	-	KM651581	KM651338
Amitostigma wenshanense			KM651258	KM651422	-	KM651504	-	KM651584	KM651341
Anacamptis coriophora			MF944259*	-	MF944537*	-	MF944940*	-	-
Anacamptis laxiflora			AM711747	KF997312	-	AM711707	KF997401	-	-
Anacamptis pyramidalis			AY364870	JN894348	-	-	JN891189	-	-
Anacamptis sp. 1351			MF944260*	MF945394*	MF944507*	MF944716*	MF944910*	MF945276*	MF945073*
Anacamptis sp. 1356			MF944261*	MF945395*	MF944510*	MF944719*	MF944913*	MF945279*	MF945076*
Benthamia latifolia			-	EF079301	-	-	-	-	-
Bonatea antennifera			DQ522050	DQ522081	-	-	-	-	-
Bonatea bracteata			DQ522058	DQ522084	-	-	-	-	-
Bonatea cassidea			DQ522059	DQ522085	-	-	-	-	-
Bonatea porrecta			DQ522064	DQ522088	-	-	-	-	-
Bonatea saundersioides			DQ522067	DQ522090	-	-	-	-	-
Bonatea speciosa			DQ522070	DQ522091	-	-	AM235036	-	-
Brachycorythis henryi	Jin XH 13860	PE	MF944262*	MF945438*	MF944465*	MF944675*	MF944873*	MF945234*	MF945034*
Brachycorythis macrantha			AJ000146	-	-	-	-	-	-
Brachycorythis neglecta			KM651261	KM651425	-	KM651507	-	KM651587	KM651344
Brachycorythis obcordata	BB Raskoti 2014106	KATH	MF944263*	MF945500*	MF944533*	MF944742*	MF944936*	MF945301*	MF945098*
Brownleea macroceras			DQ414852	DQ414995	-	-	-	DQ415138	-
Brownleea parviflora			DQ414851	DQ414994	-	-	-	DQ415137	-
Ceratandra grandiflora			EU687530	EU687535	-	-	-	EU687540	-
Ceratandra harveyana			EU301468	EU301521	-	-	-	EU301574	-
Chamorchis alpina			-	FR832740	-	-	FN870786	-	-
Corycium ingeanum			EU301446	EU301499	-	-	-	EU301552	-
Corycium nigrescens			EU301461	EU301514	-	-	-	EU301567	-
Cynorkis fastigiata	Hsu 6785	TAIF	MF944264*	-	-	-	-	-	-
Cynorkis fastigiata			JQ045490	-	AY380979	-	AY381117	-	-
Cynorkis grandiflora			EF079186	EF065584	-	-	-	-	-
Dactylorhiza aristata			DQ022872	-	-	-	-	-	-
Dactylorhiza baltica	Jin XH 14262	PE	-	MF945403*	MF944426*	MF944636*	MF944839*	MF945195*	MF944995*
Dactylorhiza foliosa			DQ022866	EU214324	-	GQ248283	GQ248586	-	-
Dactylorhiza fuchsii	Jin XH 14625	PE	MF944265*	MF945400*	MF944423*	MF944633*	MF944836*	MF945192*	MF944992*
Dactylorhiza fuchsii			AY699423	JN894187	-	-	JN890983	-	-
Dactylorhiza incarnata			AY699422	JN893945	-	-	JN890672	-	-
Dactylorhiza majalis			DQ074217	AM883562	-	-	-	-	GU004481
Dactylorhiza praetermissa			DQ074224	JN894024	-	-	JN890773	-	-
Dactylorhiza sp. 1245	Jin XH 14263	PE	MF944266*	MF945401*	MF944424*	MF944634*	MF944837*	MF945193*	MF944993*
Dactylorhiza sp. 1357			MF944267*	MF945479*	MF944511*	MF944720*	MF944914*	MF945280*	MF945077*
Dactylorhiza umbrosa	FLPH Tibet Expedition 132313	PE	MF944268*	MF945436*	MF944463*	MF944673*	MF944871*	MF945232*	-
Dactylorhiza viridis	STET 0772	PE	JN696446	KJ452797	MF944555*	MF944762*	KJ451495	MF945322*	MF945117*
Diplomeris pulchella	Jin WT, Cui YQ 14354	PE	MF944269*	MF945434*	MF944461*	MF944671*	MF944869*	MF945230*	MF945030*
Diplomeris pulchella	Jin XH, Zhang L 11553	PE	MF944270*	MF945535*	MF944619*	MF944826*	MF944971*	MF945386*	MF945181*
Disa sp. 1525	CPG 29300	PE	MF944271*	MF945486*	MF944518*	MF944727*	MF944921*	MF945286*	MF945084*
Disa tripetaloides			DQ414868	DQ415011	AY380988	-	AF074151	DQ415153	-
Disa uniflora			DQ414864	DQ415007	-	-	-	-	-
Disperis capensis			DQ414856	DQ414999	AY380989	-	AY381120	DQ415142	-
Disperis sp. 1520	CPG 29216	PE	MF944272*	MF945484*	MF944516*	MF944725*	MF944919*	MF945284*	MF945082*
Disperis sp. 1526	CPG 29188	PE	MF944273*	MF945487*	MF944519*	MF944728*	MF944922*	MF945287*	MF945085*
Evotella rubiginosa			EU301455	EU301508	-	-	-	EU301561	-
Galearis cyclochila			-	KC704655	-	-	KC704916	-	-
Galearis cyclochila1			-	KF262028	-	KF262146	KF296637	-	-
Galearis roborowskyi			KM651265	KM651429	-	KM651511	-	KM651591	KM651348
Galearis spathulata	Jin XH, Jin WT, Xu SZ 13234	PE	KJ460094	KJ452850	MF944594*	MF944801*	KJ451548	MF945361*	MF945156*
Galearis spectabilis			-	-	AY381012	-	AY381121	-	-
Galearis wardii	Jin XH, Jin WT, Cui YQ 14576	PE	MF944274*	MF945417*	MF944442*	MF944652*	MF944853*	MF945211*	MF945011*
Galearis wardii	STET 0748	PE	JN696458	KJ452790	MF944548*	MF944755*	KJ451488	MF945315*	MF945110*
Gennaria diphylla			AY351380	AY368383	-	-	AY368341	-	-
Gennaria griffthii	Jin XH 10879	PE	JN696445	JN696430	MF944418*	MF944627*	JN696415	MF945188*	MF944987*
Gymnadenia austriaca			DQ022893	-	-	-	-	-	-
Gymnadenia borealis			DQ022889	AM883560	-	-	-	-	-
Gymnadenia conopsea	Jin XH 9896	PE	JN696449	KJ452795	MF944553*	MF944760*	KJ451493	MF945320*	MF945115*
Gymnadenia crassinervis			DQ022890	-	-	-	-	-	-
Gymnadenia emeiensis	Jin XH, Jin WT, Cui YQ 14521	PE	MF944275*	MF945492*	MF944524*	MF944733*	MF944927*	MF945292*	MF945089*
Gymnadenia frivaldii			DQ351277	-	-	-	-	-	-
Gymnadenia nigra			DQ022892	AM883565	-	-	-	-	-
Gymnadenia odoratissima			JF414052	-	-	-	-	AF105326	-
Gymnadenia orchidis	Jin XH, Jin WT, Cui YQ 14459	PE	MF944276*	MF945491*	MF944523*	MF944732*	MF944926*	MF945291*	MF945088*
Gymnadenia rhellicani			KP225185	-	-	-	-	-	-
Gymnadenia sp. 1633	BB Raskoti 201431	KATH	MF944277*	MF945501*	MF944534*	MF944743*	MF944937*	MF945302*	MF945099*
Habeanria acuifera	Jin XH, Jin WT, Cui YQ 14403	PE	MF944278*	MF945429*	MF944456*	MF944666*	MF944865*	MF945225*	MF945025*
Habenaria aitchisonii	Jin XH, Jin WT, Cui YQ 14680	PE	MF944279*	MF945422*	MF944448*	MF944658*	MF944858*	MF945217*	MF945017*
Habenaria aitchisonii	Jin XH, Jin WT, Xu SZ 13164	PE	KR350166	KR350202	KR350258	KR350312	KR350347	KR350403	KR350455
Habenaria aitchisonii	Jin XH, Zhang L 11321	PE	MF944280*	MF945534*	MF944618*	MF944825*	MF944970*	MF945385*	MF945180*
Habenaria aitchisonii	Jin XH, Jin WT, Cui YQ 14669	PE	MF944281*	MF945408*	MF944432*	MF944642*	MF944844*	MF945201*	MF945001*
Habenaria alpestris			HM777655	HM777952	-	-	-	-	-
Habenaria anomaliflora	Jin XH 11698	PE	MF944282*	MF945529*	MF944613*	MF944820*	MF944965*	MF945380*	MF945175*
Habenaria arenaria			DQ522073	DQ522092	-	-	-	-	-
Habenaria arietina	FLPH Tibet Expedition 131143	PE	MF944283*	MF945541*	MF944625*	MF944832*	MF944977*	MF945392*	MF945187*
Habenaria balfouriana	Jin XH, Jin WT, Cui YQ 14707	PE	MF944284*	MF945419*	MF944445*	MF944655*	MF944855*	MF945214*	MF945014*
Habenaria balfouriana	SETET 219	PE	MF944285*	MF945525*	MF944609*	MF944816*	MF944961*	MF945376*	MF945171*
Habenaria batesii			HF560564	HF560588	-	-	-	-	-
Habenaria brevidens			HM777535	HM777903	-	-	-	-	-
Habenaria chejuensis (Habenaria crassilabia)			-	KF262034	-	KF262152	KF296643	-	-
Habenaria ciliolaris	Jin WT, Cui YQ 14352	PE	MF944286*	MF945424*	MF944450*	MF944660*	MF944860*	MF945219*	MF945019*
Habenaria ciliolaris	Jin XH 9192	PE	MF944287*	MF945533*	MF944617*	MF944824*	MF944969*	MF945384*	MF945179*
Habenaria clavata			DQ522074	DQ522094	-	-	-	-	-
Habenaria commelinifolia	YNET 907	PE	MF944288*	MF945456*	MF944483*	MF944693*	MF944890*	MF945252*	MF945050*
Habenaria crinifera			JN114580	-	-	-	JN005478	-	-
Habenaria davidii	Jin XH, Jin WT, Xu SZ 13200	PE	MF944289*	MF945536*	MF944620*	MF944827*	MF944972*	MF945387*	MF945182*
Habenaria delavayi	Jin XH 10396	PE	MF944290*	MF945461*	MF944489*	MF944699*	MF944895*	MF945258*	MF945056*
Habenaria delavayi	Jin XH, Jin WT, Xu SZ 13087	PE	MF944291*	MF945521*	MF944605*	MF944812*	MF944957*	MF945372*	MF945168*
Habenaria dentata	Jin XH 9411	PE	KJ460038	JN696438	KR350217	KR350272	JN696423	KR350362	MF945032*
Habenaria dives			DQ522075	DQ522095	-	-	-	-	-
Habenaria edwallii			HM777564	HM777803	-	-	-	-	-
Habenaria fargesii	Jin XH, Jin WT, Cui YQ 14644	PE	MF944292*	MF945407*	MF944431*	MF944641*	MF944843*	MF945200*	MF945000*
Habenaria finetiana	Jin XH, Jin WT, Cui YQ 14655	PE	MF944293*	MF945413*	MF944438*	MF944648*	MF944849*	MF945207*	MF945007*
Habenaria foliosa			JN114524	JN004451	-	-	JN005482	-	-
Habenaria fordii	Jin WT, Cui YQ 14362	PE	MF944294*	MF945431*	MF944458*	MF944668*	MF944867*	MF945227*	MF945027*
Habenaria fordii	YNET 1098	PE	MF944295*	MF945457*	MF944484*	MF944694*	MF944891*	MF945253*	MF945051*
Habenaria furcifera	BB Raskoti 20147	KATH	MF944296*	MF945473*	MF944502*	MF944711*	MF944907*	MF945271*	MF945068*
Habenaria glaucifolia	Jin XH, Jin WT, Xu SZ 13138	PE	MF944297*	MF945528*	MF944612*	MF944819*	MF944964*	MF945379*	MF945174*
Habenaria grandifloriformis			JN114536	JN004458	-	-	JN005496	-	-
Habenaria heyneana			JN114543	JN004464	-	-	JN005502	-	-
Habenaria intermedia	BB Raskoti 201446	KATH	MF944298*	MF945496*	MF944529*	MF944738*	MF944932*	MF945297*	MF945094*
Habenaria iyoensis			-	-	-	KF262156	KF296647	-	-
Habenaria josephi	Jin XH, Jin WT, Xu SZ 13261	PE	MF944299*	MF945527*	MF944611*	MF944818*	MF944963*	MF945378*	MF945173*
Habenaria josephi	FLPH Tibet Expedition 13845	PE	MF944300*	MF945540*	MF944624*	MF944831*	MF944976*	MF945391*	MF945186*
Habenaria keniensis			-	EF621492	-	-	-	-	-
Habenaria laevigata			DQ522076	DQ522096	-	-	-	-	-
Habenaria limprichtii	Jin XH, Jin WT, Cui YQ 14697	PE	MF944301*	MF945411*	MF944436*	MF944646*	MF944847*	MF945205*	MF945005*
Habenaria limprichtii	Jin XH, Jin WT, Cui YQ 14654	PE	MF944302*	MF945415*	MF944440*	MF944650*	MF944851*	MF945209*	MF945009*
Habenaria linguella	Jin XH, Jin WT, Cui YQ 14646	PE	MF944303*	MF945416*	MF944441*	MF944651*	MF944852*	MF945210*	MF945010*
Habenaria lithophila			DQ522077	DQ522098	-	-	-	-	-
Habenaria longicorniculata			JN114555	-	-	-	JN005514	-	-
Habenaria lucida	Hsu 1762	TAIF	MF944304*	MF945444*	MF944471*	MF944681*	MF944878*	MF945240*	-
Habenaria macilenta			KC257472	HM777813	-	-	-	-	-
Habenaria macroceratitis			HF560577	HF560601	-	-	-	-	-
Habenaria mairei	Jin XH, Jin WT, Cui YQ 14678	PE	MF944305*	MF945414*	MF944439*	MF944649*	MF944850*	MF945208*	MF945008*
Habenaria malintana	Jin XH 9444	PE	MF944306*	MF945530*	MF944614*	MF944821*	MF944966*	MF945381*	MF945176*
Habenaria mannii			HF560579	HF560603	-	-	-	-	-
Habenaria marginata	BB Raskoti 201459	KATH	MF944307*	MF945503*	MF944536*	MF944745*	MF944939*	MF945304*	MF945101*
Habenaria medioflexa			MF944308*	MF945439*	MF944466*	MF944676*	MF944874*	MF945235*	MF945035*
Habenaria nemorosa			HM777634	HM777872	-	-	-	-	-
Habenaria obtusa			HM777587	HM777862	-	-	-	-	-
Habenaria pantlingiana	BB Raskoti 201335	KATH	MF944309*	MF945513*	MF944556*	MF944763*	MF944950*	MF945323*	MF945118*
Habenaria pectinata	Gao XF, Zhu ZM, Ju WB, Jin WT 14714	PE	MF944310*	MF945539*	MF944623*	MF944830*	MF944975*	MF945390*	MF945185*
Habenaria petelotii	Jin WT 13562	PE	MF944311*	MF945526*	MF944610*	MF944817*	MF944962*	MF945377*	MF945172*
Habenaria petitiana			-	EF621493	-	-	-	-	-
Habenaria plurifoliata	Jin XH 14581	PE	MF944312*	MF945459*	MF944487*	MF944697*	MF944893*	MF945256*	MF945054*
Habenaria praestans			DQ522079	DQ522100	-	-	-	-	-
Habenaria praetermissa	Luo YB 311	PE	MF944313*	MF945543*	-	-	MF944979*	-	-
Habenaria pratensis			HM777546	HM777847	-	-	-	-	-
Habenaria propinquior			AF348035	-	-	-	-	-	-
Habenaria reflexa	SETET 1073	PE	MF944314*	MF945537*	MF944621*	MF944828*	MF944973*	MF945388*	MF945183*
Habenaria rhodocheila	Jin WT 13451	PE	MF944315*	MF945524*	MF944608*	MF944815*	MF944960*	MF945375*	-
Habenaria rolfeana			HM777727	HM777977	-	-	-	-	-
Habenaria rostellifera	Luo YB 115	PE	MF944316*	MF945542*	MF944626*	-	MF944978*	MF945393*	-
Habenaria rotundiloba			HM777717	HM778017	-	-	-	-	-
Habenaria roxburghii			JN114574	JN004475	-	-	JN005533	-	-
Habenaria sp. 1319	SETET 789	PE	MF944317*	MF945452*	MF944478*	MF944688*	MF944886*	MF945247*	MF945046*
Habenaria sp. 1335	YNET 1646	PE	MF944318*	MF945463*	MF944491*	MF944701*	MF944897*	MF945260*	MF945058*
Habenaria sp. 1524	CPG 29261	PE	MF944319*	MF945485*	MF944517*	MF944726*	MF944920*	MF945285*	MF945083*
Habenaria sp. 1627	BB Raskoti 201443	KATH	MF944320*	MF945497*	MF944530*	MF944739*	MF944933*	MF945298*	MF945095*
Habenaria sp. 732	Yu SX 561	PE	MF944321*	MF945523*	MF944607*	MF944814*	MF944959*	MF945374*	MF945170*
Habenaria sp. 756	Jin XH 11887	PE	MF944322*	MF945538*	MF944622*	MF944829*	MF944974*	MF945389*	MF945184*
Habenaria sp. TW316			MF944323*	MF945546*	-	-	MF944982*	-	-
Habenaria stenopetala	SETET 1277	PE	JN696451	JN696437	MF944454*	MF944664*	JN696422	MF945223*	MF945023*
Habenaria stenopetala	PT 193	PE	MF944324*	MF945467*	MF944496*	MF944706*	MF944901*	MF945265*	MF945062*
Habenaria suaveolens			JN114564	-	-	-	JN005523	-	-
Habenaria subfiliformis			HM777572	HM778009	-	-	-	-	-
Habenaria tibetica	Jin XH, Jin WT, Xu SZ 13108	PE	MF944325*	MF945531*	MF944615*	MF944822*	MF944967*	MF945382*	MF945177*
Habenaria tonkinensis	Jin WT, Cui YQ 14360	PE	MF944326*	MF945432*	MF944459*	MF944669*	MF944868*	MF945228*	MF945028*
Habenaria tridens			DQ522080	DQ522101	-	-	-	-	-
Habenaria urbaniana			HM777658	HM777944	-	-	-	-	-
Habenaria weileriana			HF560585	-	-	-	-	-	-
Habenaria wolongensis	SETET 944	PE	MF944327*	MF945522*	MF944606*	MF944813*	MF944958*	MF945373*	MF945169*
Habenaria wolongensis	Jin XH, Jin WT, Xu SZ 13150	PE	MF944328*	MF945532*	MF944616*	MF944823*	MF944968*	MF945383*	MF945178*
Habenaria yachangensis	Jin XH, Zhang ZB 13814	PE	KJ460098	KJ452855	MF944598*	MF944805*	KJ451553	MF945365*	MF945160*
Hemipilia brevicalcarata	Jin XH 9886	PE	KJ460041	KJ452793	MF944551*	MF944758*	KJ451491	MF945318*	MF945113*
Hemipilia calophylla	Jin WT 11798	PE	KJ460095	KJ452852	MF944596*	MF944803*	KJ451550	MF945363*	MF945158*
Hemipilia cf.flabellata	Jin XH, Jin WT, Xu SZ 13330	PE	KJ460050	KJ452806	MF944560*	MF944767*	KJ451504	MF945327*	MF945122*
Hemipilia cordifolia	Jin XH, Jin WT, Xu SZ 13125	PE	MF944329*	MF945454*	MF944481*	MF944691*	MF944888*	MF945250*	MF945049*
Hemipilia crassicalcarata			KM651270	KM651434	-	KM651516	-	KM651596	KM651353
Hemipilia cruciata	Jin XH 11052	PE	MF944330*	MF945462*	MF944490*	MF944700*	MF944896*	MF945259*	MF945057*
Hemipilia cruciata	Jin XH 9090	PE	KJ460040	JN696444	MF944505*	MF944714*	JN696429	MF945274*	MF945071*
Hemipilia forrestii	Jin XH, Jin WT, Xu SZ 13103	PE	KJ460049	KJ452805	MF944559*	MF944766*	KJ451503	MF945326*	MF945121*
Hemipilia kwangsiensis	Jin XH 11667	PE	MF944331*	KJ452851	MF944595*	MF944802*	KJ451549	MF945362*	MF945157*
Hemipilia kwangsiensis			KM651272	KM651436	-	KM651518	-	KM651598	KM651355
Hemipilia purpureopunctata	Jin XH 13198	PE	KJ460051	KJ452807	MF944561*	MF944768*	KJ451505	MF945328*	MF945123*
Herminium alaschanicum	Jin XH, Jin WT, Xu SZ 13166	PE	KJ460100	KJ452857	KR350243	KR350297	KJ451555	KR350388	KR350441
Herminium biporosum	Jin XH 9182	PE	KJ460042	KJ452798	KR350227	KR350282	KJ451496	KR350372	KR350425
Herminium chloranthum	STET 0616	PE	KR350155	KR350191	KR350247	KR350301	KR350336	KR350392	KR350444
Herminium clavigerum	Jin XH, Jin WT, Xu SZ 13223	PE	KJ460078	KJ452834	KR350235	KR350289	KJ451532	KR350380	KR350433
Herminium coeloceras	Jin XH, Jin WT, Xu SZ 13105	PE	KR350165	KR350201	KR350257	KR350311	KR350346	KR350402	KR350454
Herminium coiloglossum	Jin XH 8273	PE	KR350153	KR350189	KR350245	KR350299	KR350334	KR350390	MF945161*
Herminium duthiei	FLPH Tibet Expedition 131083	PE	KR350171	KR350207	KR350263	KR350317	KR350352	KR350408	KR350459
Herminium edgeworthii	Gao XF, Zhu ZM, Ju WB, Jin WT 14715	PE	KJ460087	KJ452843	KR350239	KR350293	KJ451541	KR350384	KR350437
Herminium elisabethae	FLPH Tibet Expedition 132104	PE	KR350161	KR350197	KR350253	KR350307	KR350342	KR350398	KR350450
Herminium esquirolii	Jin XH, Jin WT, Xu SZ 13240	PE	KR350147	KR350183	KR350222	KR350277	KR350328	KR350367	KR350420
Herminium fallax	Jin XH, Jin WT, Xu SZ 13248	PE	KR350164	KR350200	KR350256	KR350310	KR350345	KR350401	KR350453
Herminium forceps	Jin XH 9360	PE	JN696461	KJ452789	KR350225	KR350280	KJ451487	KR350370	KR350423
Herminium glossophyllum	Jin XH, Jin WT, Xu SZ 13321	PE	KR350168	KR350204	KR350260	KR350314	KR350349	KR350405	KR350456
Herminium gracile	Jin XH, Zhang L 11078	PE	KJ460046	KJ452802	KR350230	KR350284	KJ451500	KR350375	KR350428
Herminium gramineum	BB Raskoti 20133	KATH	KR350151	KR350187	KR350229	-	KR350332	KR350374	KR350427
Herminium handelii	ST1778	PE	KR350169	KR350205	KR350261	KR350315	KR350350	KR350406	KR350457
Herminium humidicola	Jin XH, Jin WT, Cui YQ 14512	PE	KR350143	KR350179	KR350216	KR350271	KR350324	KR350361	KR350416
Herminium jaffreyanum	BB Raskoti 201326	KATH	KR350149	KR350185	KR350224	KR350279	KR350330	KR350369	KR350422
Herminium josephi	Jin XH, Jin WT, Xu SZ 13327	PE	KR350160	KR350196	KR350252	KR350306	KR350341	KR350397	KR350449
Herminium kamengense	BB Raskoti 20138	KATH	KR350176	KR350212	KR350268	KR350322	KR350357	KR350413	KR350464
Herminium lanceum	BB Raskoti 201324	KATH	MF944332*	MF945510*	MF944544*	MF944751*	MF944947*	MF945311*	MF945106*
Herminium latilabre	Jin XH, Jin WT, Xu SZ 13222	PE	KJ460086	KJ452842	KR350238	KR350292	KJ451540	KR350383	KR350436
Herminium longilobatum	Jin XH, Jin WT, Xu SZ 13086	PE	KR350154	KR350190	KR350246	KR350300	KR350335	KR350391	KR350443
Herminium mackinonii	BB Raskoti 20131	KATH	KR350148	KR350184	KR350223	KR350278	KR350329	KR350368	KR350421
Herminium macrophyllum	BB Raskoti 201328	KATH	MF944333*	MF945511*	MF944545*	MF944752*	MF944948*	MF945312*	MF945107*
Herminium mannii	Jin XH 7983	PE	KR350162	KR350198	KR350254	KR350308	KR350343	KR350399	KR350451
Herminium monorchis	FLPH Tibet Expedition 13893	PE	KR350145	KR350181	KR350220	KR350275	KR350326	KR350365	KR350419
Herminium monorchis	Jin XH 6958	PE	MF944334*	MF945518*	MF944602*	MF944809*	MF944955*	MF945369*	MF945165*
Herminium ophioglossoides	Jin XH, Jin WT, Xu SZ 13104	PE	KJ460102	KJ452858	KR350244	KR350298	KJ451556	KR350389	KR350442
Herminium orbiculare	Jin XH, Zhang L 11292	PE	MF944335*	MF945515*	MF944599*	MF944806*	MF944952*	MF945366*	MF945162*
Herminium oxysepalum	FLPH Tibet Expedition 132182	PE	KR350174	KR350210	KR350266	KR350320	KR350355	KR350411	KR350462
Herminium pugioniformis	BB Raskoti 201428	KATH	MF944336*	MF945499*	MF944532*	MF944741*	MF944935*	MF945300*	MF945097*
Herminium pugioniformis	Jin XH, Jin WT, Xu SZ 13264	PE	KJ460048	KJ452804	KR350231	KR350285	KJ451502	KR350376	KR350429
Herminium pusillus	Hsu 4191	TAIF	MF944337*	MF945446*	MF944473*	MF944682*	MF944880*	MF945242*	MF945040*
Herminium pygmaeum	FLPH Tibet Expedition 132115	PE	KR350170	KR350206	KR350262	KR350316	KR350351	KR350407	KR350458
Herminium quinquelobum	BB Raskoti 20139	KATH	KR350177	KR350213	KR350269	KR350323	KR350358	KR350414	KR350465
Herminium souliei	Jin XH, Jin WT, Xu SZ 13329	PE	KR350158	KR350194	KR350250	KR350304	KR350339	KR350395	KR350447
Herminium sp. 1255	Jin XH, Jin WT, Cui YQ 14675	PE	MF944338*	MF945405*	MF944429*	MF944639*	MF944841*	MF945198*	MF944998*
Herminium sp. 1272	Jin XH, Jin WT, Cui YQ 14578	PE	MF944339*	MF945420*	MF944446*	MF944656*	MF944856*	MF945215*	MF945015*
Herminium sp. 1309	Gao XF, Zhu ZM, Ju WB, Jin WT 14624	PE	MF944340*	MF945447*	MF944474*	MF944683*	MF944881*	MF945243*	MF945041*
Herminium sp. 1312	FLPH Tibet Expedition 131084	PE	MF944341*	MF945448*	MF944475*	MF944684*	MF944882*	MF945244*	MF945042*
Herminium sp. 1317	STET 1288	PE	MF944342*	MF945450*	-	MF944686*	MF944884*	-	MF945044*
Herminium sp. 1342	Jin XH, Zhang L 11383	PE	MF944343*	MF945468*	MF944497*	MF944707*	MF944902*	MF945266*	MF945063*
Herminium sp. 1355	Jin XH 8413	PE	KR350146	KR350182	KR350221	KR350276	KR350327	KR350366	-
Herminium sp. 1628	BB Raskoti 201422	KATH	MF944344*	MF945498*	MF944531*	MF944740*	MF944934*	MF945299*	MF945096*
Herminium sp. 1759	PETibet Team 4397	PE	MF944345*	MF945505*	MF944539*	MF944747*	MF944942*	MF945306*	MF945103*
Herminium sp. 1760	PETibet Team 3433	PE	MF944346*	MF945506*	MF944540*	MF944748*	MF944943*	MF945307*	MF945104*
Herminium sp. 1761	PETibet Team 2518	PE	MF944347*	MF945507*	MF944541*	MF944749*	MF944944*	MF945308*	-
Herminium sp. 352	Jin XH, Zhang L 11086	PE	KJ460044	KJ452800	KR350228	KR350283	KJ451498	KR350373	KR350426
Herminium sp. 699	ST1381	PE	KJ460099	KJ452856	KR350242	KR350296	KJ451554	KR350387	KR350440
Herminium sp. 711	Jin XH, Jin WT, Xu SZ 13239	PE	KR350157	KR350193	KR350249	KR350303	KR350338	KR350394	KR350446
Herminium sp. 762	FLPH Tibet Expedition 132117	PE	KR350172	KR350208	KR350264	KR350318	KR350353	KR350409	KR350460
Herminium sp. 763	FLPH Tibet Expedition 131795	PE	KR350173	KR350209	KR350265	KR350319	KR350354	KR350410	KR350461
Herminium tibeticum	STET 1293	PE	JN696453	JN696439	KR350218	KR350273	JN696424	KR350363	KR350417
Herminium tibeticum	Jin XH, Jin WT, Xu SZ 13185	PE	KR350156	KR350192	KR350248	KR350302	KR350337	KR350393	KR350445
Herminium yunnanense	Jin XH, Zhang L 11194	PE	KR350159	KR350195	KR350251	KR350305	KR350340	KR350396	KR350448
Himantoglossum hircinum			AY351385	KF997261	-	-	KF997440	-	-
Himantoglossum robertianum			AY014546	AY368382	-	-	AY368337	AY014584	-
Hsenhsua chrysea	Jin XH, Zhang L 11082	PE	KJ460056	KJ452812	KR350232	KR350286	KJ451510	KR350377	KR350430
Hsenhsua chrysea	STET 1292	PE	KJ460096	KJ452853	KR350241	KR350295	KJ451551	KR350386	KR350439
Huttonaea oreophila			GU117891	GU117884	-	-	-	GU117877	-
Huttonaea pulchra			GU117892	GU117885	-	-	-	GU117878	-
Neolindleya camtschatica			-	KF262003	-	KF262121	KF296612	-	-
Neotinea conica			AY364880	-	-	-	-	-	-
Neotinea maculata			AM711744	-	-	AM711706	FN870882	-	-
Neottianthe fujisanensis			KM651280	KM651444	-	KM651524	-	KM651606	KM651363
Neottianthe monophylla	Jin XH 9201	PE	JN696454	KJ452791	MF944549*	MF944756*	KJ451489	MF945316*	MF945111*
Ophrys apifera			AJ539529	AJ543953	AY381047	AM711642	AF074202	AJ409432	-
Ophrys insectifera			MF944348*	MF945396*	MF944525*	MF944734*	MF944928*	MF945293*	MF945090*
Ophrys insectifera			AM711840	HE858506	-	AM711676	HE858481	AY014573	-
Orchis anthropophora			AY364869	-	-	-	KF997307	EU294186	-
Orchis mascula			AY351379	JN895683	-	HG800547	-	-	-
Orchis militaris			AY014548	KF997352	-	-	KF997273	-	-
Orchis provincialis			Z94101/Z94102	-	-	-	-	-	-
Orchis purpurea			AY364882	-	-	-	KF997502	-	-
Orchis quadripunctata			Z94105/Z94106	AY368385	AY381048	-	-	-	-
Orchis simia			Z94107/Z94108	KF997476	-	-	KF997259	-	-
Orchis spitzelii			Z94109/Z94110	-	-	-	-	-	-
Pachites bodkinii			EU301474	EU301527	-	-	-	EU301580	-
Pecteilis cf.susannae			-	FR832808	-	-	FN870892	-	-
Pecteilis gigantea			JN114651	JN004548	-	-	JN005608	-	-
Pecteilis hawkesiana			MF944349*	MF945508*	MF944542*	MF944750*	MF944945*	MF945309*	-
Pecteilis susannae	Jin XH, Jin WT, Cui YQ 14631	PE	MF944350*	MF945423*	MF944449*	MF944659*	MF944859*	MF945218*	MF945018*
Pecteilis susannae	Jin XH 13839	PE	MF944351*	MF945437*	MF944464*	MF944674*	MF944872*	MF945233*	MF945033*
Pecteilis susannae	BB Raskoti 2014220	KATH	MF944352*	MF945502*	MF944535*	MF944744*	MF944938*	MF945303*	MF945100*
Peristylus affinis	Jin XH, Jin WT, Cui YQ 14623	PE	MF944353*	MF945406*	MF944430*	MF944640*	MF944842*	MF945199*	MF944999*
Peristylus aristatus	BB Raskoti 201332	KATH	MF944354*	MF945512*	MF944546*	MF944753*	MF944949*	MF945313*	MF945108*
Peristylus biermannianus	Jin XH 8301	PE	KJ460084	KJ452840	MF944588*	MF944795*	KJ451538	MF945355*	MF945150*
Peristylus bulleyi	Jin XH, Jin WT, Cui YQ 14656	PE	MF944355*	MF945509*	MF944543*	-	MF944946*	MF945310*	MF945105*
Peristylus calcaratus	Jin XH 7986	PE	MF944356*	MF945517*	MF944601*	MF944808*	MF944954*	MF945368*	MF945164*
Peristylus chapaensis	Jin XH 10084	PE	MF944357*	MF945520*	MF944604*	MF944811*	-	MF945371*	MF945167*
Peristylus copelandii	Hsu 7069	CMUH	MF944358*	MF945442*	MF944469*	MF944679*	-	MF945238*	MF945037*
Peristylus densus	Jin WT 11791	PE	MF944359*	MF945453*	MF944480*	MF944690*	MF944887*	MF945249*	MF945048*
Peristylus flagellifer	Jin XH 10446	PE	MF944360*	MF945519*	MF944603*	MF944810*	MF944956*	MF945370*	MF945166*
Peristylus goodyeroides	Jin XH, Jin WT, Cui YQ 14624	PE	MF944361*	MF945410*	MF944435*	MF944645*	MF944846*	MF945204*	MF945004*
Peristylus goodyeroides	Jin XH, Jin WT, Cui YQ 14643	PE	MF944362*	MF945412*	MF944437*	MF944647*	MF944848*	MF945206*	MF945006*
Peristylus jinchuanensis	Jin XH, Jin WT, Cui YQ 14658	PE	MF944363*	MF945418*	MF944444*	MF944654*	MF944854*	MF945213*	MF945013*
Peristylus jinchuanensis	Jin XH, Jin WT, Cui YQ 14413	PE	MF944364*	MF945426*	MF944452*	MF944662*	MF944862*	MF945221*	MF945021*
Peristylus lacertifer	Jin XH 11645	PE	MF944365*	MF945477*	MF944508*	MF944717*	MF944911*	MF945277*	MF945074*
Peristylus lacertifer	Jin XH 8507	PE	MF944366*	MF945478*	MF944509*	MF944718*	MF944912*	MF945278*	MF945075*
Peristylus neotineoides	Jin XH, Jin WT, Cui YQ 14519	PE	MF944367*	MF945430*	MF944457*	MF944667*	MF944866*	MF945226*	MF945026*
Peristylus ngoyensis			-	AJ310054	-	-	-	AJ409437	-
Peristylus plantagineus			JN114670	JN004561	-	-	JN005626	-	-
Peristylus sp. 1273	Jin XH, Jin WT, Cui YQ 14657	PE	MF944368*	MF945421*	MF944447*	MF944657*	MF944857*	MF945216*	MF945016*
Peristylus sp. 1286	Jin WT, Cui YQ 14328	PE	MF944369*	MF945433*	MF944460*	MF944670*	-	MF945229*	MF945029*
Peristylus sp. 1348	Jin XH, Jin WT, Cui YQ 14814	PE	MF944370*	MF945474*	MF944503*	MF944712*	-	MF945272*	MF945069*
Peristylus stocksii			JN114575	-	-	-	JN005534	-	-
Peristylus tentaculatus	SETET 1281	PE	KJ460035	KJ452787	KR350215	KR350270	KJ451485	KR350360	KR350415
Peristylus tradescantiifolius	Hsu 6779	TAIF	MF944371*	MF945441*	MF944468*	MF944678*	MF944876*	MF945237*	-
Physoceras boryanum			-	FR832811	-	-	FN870897	-	-
Platanthera angustata	Jin XH 9283	PE	KJ460075	KJ452831	MF944582*	MF944789*	KJ451529	MF945349*	MF945144*
Platanthera aquilonis			EF025532	JN966353	-	-	JN965640	-	-
Platanthera azorica			-	HM850512	-	-	HM850267	-	-
Platanthera bakeriana	Jin XH, Jin WT, Xu SZ 13235	PE	KJ460061	KJ452817	MF944569*	MF944776*	KJ451515	MF945336*	MF945131*
Platanthera bhutanica	Zhou HL 11003	PE	KJ460071	KJ452827	MF944578*	MF944785*	KJ451525	MF945345*	MF945140*
Platanthera bifolia	Jin XH 14284	PE	MF944372*	MF945404*	MF944427*	MF944637*	MF944840*	MF945196*	MF944996*
Platanthera blephariglottis			-	-	-	-	KJ773758	-	-
Platanthera brevicalcarata	Jin XH 10024	PE	KJ460067	KJ452823	MF944574*	MF944781*	KJ451521	MF945341*	MF945136*
Platanthera calceoliformis	Jin XH, Zhang L 11085	PE	KJ460053	KJ452809	MF944563*	MF944770*	KJ451507	MF945330*	MF945125*
Platanthera carnosilabris	Jin XH, Zhang L 11370	PE	KJ460054	KJ452810	MF944564*	MF944771*	KJ451508	MF945331*	MF945126*
Platanthera chlorantha	Jin XH 14289	PE	MF944373*	MF945402*	MF944425*	MF944635*	MF944838*	MF945194*	MF944994*
Platanthera chlorantha	Jin XH, Jin WT, Xu SZ 13148	PE	KJ460085	KJ452841	KR350237	KR350291	KJ451539	KR350382	KR350435
Platanthera chorisiana			-	-	-	KF262134	KF296625	-	-
Platanthera ciliaris			-	AF263678	-	-	AF074215	-	-
Platanthera contigua	Jin XH 8398	PE	KJ460089	KJ452845	MF944589*	MF944796*	KJ451543	MF945356*	MF945151*
Platanthera damingshanica	Jin WT 13452	PE	KJ460081	KJ452837	MF944586*	MF944793*	KJ451535	MF945353*	MF945148*
Platanthera devolii	Chung 11575	TAIF	MF944374*	MF945548*	-	-	MF944984*	-	-
Platanthera dilatata var. albiflora			EF025523	-	-	-	-	-	-
Platanthera dulongensis	Jin XH 11662	PE	KJ460080	KJ452836	MF944585*	MF944792*	KJ451534	MF945352*	MF945147*
Platanthera dyeriana	Jin XH, Zhang L 11211	PE	KJ460064	KJ452820	MF944571*	MF944778*	KJ451518	MF945338*	MF945133*
Platanthera exelliana	Jin XH, Zhang L 11088	PE	KJ460076	KJ452832	MF944583*	MF944790*	KJ451530	MF945350*	MF945145*
Platanthera finetiana	Luo YB 643	PE	KJ460101	MF945514*	-	-	MF944951*	-	-
Platanthera foetida			-	-	-	-	FN870899	-	-
Platanthera formosana			MF944375*	MF945545*	-	-	MF944981*	-	-
Platanthera fuscescens	Jin XH 10385	PE	JN696467	KJ452788	MF944547*	MF944754*	KJ451486	MF945314*	MF945109*
Platanthera hologlottis			-	KC704659	-	KC704388	KC704920	-	-
Platanthera hyperborea			JN999293	JN966354	-	-	JN965641	-	-
Platanthera japonica	Jin XH 9780	PE	KJ460082	KJ452838	KR350236	KR350290	KJ451536	KR350381	KR350434
Platanthera kwangsiensis	Jin WT, Cui YQ 14318	PE	MF944376*	MF945435*	MF944462*	MF944672*	MF944870*	MF945231*	MF945031*
Platanthera leptocaulon	Jin XH, Jin WT, Xu SZ 13175	PE	KJ460068	KJ452824	MF944575*	MF944782*	KJ451522	MF945342*	MF945137*
Platanthera mandarinorum subsp. formosana			MF944377*	MF945550*	-	-	MF944986*	-	-
Platanthera mandarinorum var. brachycentron			-	KC704661	-	KC704390	KC704922	-	-
Platanthera mandarinorum var. mandarinorum			-	KF262020	-	KF262138	KF296629	-	-
Platanthera mandarinorum var. maximowicziana			-	KC704662	-	KC704391	-	-	-
Platanthera mandarinorum var. neglecta			-	KF262023	-	KF262141	KF296632	-	-
Platanthera micrantha			-	HM850513	-	-	HM850268	-	-
Platanthera minor	Jin XH 10398	PE	KJ460069	KJ452825	MF944576*	MF944783*	KJ451523	MF945343*	MF945138*
Platanthera minutiflora	Jin XH 8218	PE	KJ460070	KJ452826	MF944577*	MF944784*	KJ451524	MF945344*	MF945139*
Platanthera nanlingensis	Jin XH 14167	PE	MF944378*	MF945481*	MF944513*	MF944722*	MF944916*	MF945281*	MF945079*
Platanthera nematocaulon	Jin XH, Zhang L 11543	PE	KJ460062	KJ452818	MF944570*	MF944777*	KJ451516	MF945337*	MF945132*
Platanthera nivea			MF944379*	-	-	-	MF944833*	-	-
Platanthera obtusata			JN999316	JN966364	AY381057	-	JN965665	-	-
Platanthera ophrydioides			-	-	-	KF262142	KF296633	-	-
Platanthera oreophila	Jin XH 9163	PE	KJ460060	KJ452816	MF944568*	MF944775*	KJ451514	MF945335*	MF945130*
Platanthera praeclara			AF301445	-	-	-	-	-	-
Platanthera psycodes			MF944380*	MF945397*	-	MF944629*	MF944834*	-	-
Platanthera roseotincta	SETET 1365	PE	KJ460039	JN696441	MF944479*	MF944689*	JN696426	MF945248*	MF945047*
Platanthera sachalinensis	Jin XH 10051	PE	KJ460074	KJ452830	MF944581*	MF944788*	KJ451528	MF945348*	MF945143*
Platanthera sikkimensis	STET 1674	PE	JN696464	JN696443	MF944494*	MF944704*	JN696428	MF945263*	MF945060*
Platanthera silaensis	Jin XH, Zhang L 11289	PE	KJ460065	KJ452821	MF944572*	MF944779*	KJ451519	MF945339*	MF945134*
Platanthera sp. 1340	Jin XH 14586	PE	MF944381*	MF945466*	MF944495*	MF944705*	MF944900*	MF945264*	MF945061*
Platanthera sp. 1339	Jin XH 14588	PE	MF944382*	MF945465*	MF944493*	MF944703*	MF944899*	MF945262*	-
Platanthera sp. 1345	Jin XH 14594	PE	MF944383*	MF945471*	MF944500*	MF944709*	MF944905*	MF945269*	MF945066*
Platanthera sp. 1350	Jin XH 14591	PE	MF944384*	MF945476*	MF944506*	MF944715*	MF944909*	MF945275*	MF945072*
Platanthera sp. 1360	Jin XH 8403	PE	MF944385*	MF945480*	MF944512*	MF944721*	MF944915*	-	MF945078*
Platanthera sp. 14168	Jin XH 14168	PE	MF944386*	MF945482*	MF944514*	MF944723*	MF944917*	MF945282*	MF945080*
Platanthera sp. 14198	Jin XH 14198	PE	MF944387*	MF945483*	MF944515*	MF944724*	MF944918*	MF945283*	MF945081*
Platanthera sp. 619	Jin XH, Zhang L 11278	PE	KJ460073	KJ452829	MF944580*	MF944787*	KJ451527	MF945347*	MF945142*
Platanthera sp. TW622	Chung 10910	TAIF	MF944388*	MF945547*	-	-	MF944983*	-	-
Platanthera sparsiflora	B. Bartholomew, A. Anderson, HW Li, TS Ying 2313	PE	MF944389*	MF945504*	MF944538*	MF944746*	MF944941*	MF945305*	MF945102*
Platanthera stenantha	SETET 1355	PE	JN696463	JN696442	MF944486*	MF944696*	JN696427	MF945255*	MF945053*
Platanthera stenochila	Jin XH 11170	PE	KJ460083	KJ452839	MF944587*	MF944794*	KJ451537	MF945354*	MF945149*
Platanthera stenoglossa	Hsu 2671	TAIF	MF944390*	MF945549*	-	-	MF944985*	-	-
Platanthera stenophylla	Jin XH, Zhang L 11089	PE	KJ460072	KJ452828	MF944579*	MF944786*	KJ451526	MF945346*	MF945141*
Platanthera superantha	Jin XH, Zhang L 11378	PE	MF944391*	MF945470*	MF944499*	-	MF944904*	MF945268*	MF945065*
Platanthera superantha	Jin XH 9165	PE	KJ460066	KJ452822	MF944573*	MF944780*	KJ451520	MF945340*	MF945135*
Platanthera superantha	STET 1681	PE	MF944392*	MF945516*	MF944600*	MF944807*	MF944953*	MF945367*	MF945163*
Platanthera taiwanensis	Hsu 5942	TAIF	MF944393*	MF945443*	MF944470*	MF944680*	MF944877*	MF945239*	MF945038*
Platanthera urceolata	SETET 1368	PE	JN696447	JN696433	MF944420*	MF944630*	JN696418	MF945190*	MF944989*
Platanthera urceolata	Jin XH 14587	PE	MF944394*	MF945469*	MF944498*	MF944708*	MF944903*	MF945267*	MF945064*
Platanthera ussuriensis			-	KF262027	-	KF262145	KF296636	-	-
Platanthera whangshanensis	Jin WT 16031	PE	MF944395*	MF945493*	MF944526*	MF944735*	MF944929*	MF945294*	MF945091*
Platanthera yadongensis	Jin XH, Jin WT, Xu SZ 13230	PE	KJ460077	KJ452833	MF944584*	MF944791*	KJ451531	MF945351*	MF945146*
Platanthera yangmeiensis	Hsu 3009	TAIF	MF944396*	MF945544*	-	-	MF944980*	-	-
Platanthera yangmeiensis	Jin WT 16028	PE	MF944397*	MF945494*	MF944527*	MF944736*	MF944930*	MF945295*	MF945092*
Platanthera uniformis	SETET 716	PE	JN696448	JN696434	MF944428*	MF944638*	JN696419	MF945197*	MF944997*
Ponerochis limprichtii	Jin XH, Jin WT, Cui YQ 14466	PE	MF944398*	MF945425*	MF944451*	MF944661*	MF944861*	MF945220*	MF945020*
Ponerorchis alpestris	Jin XH 10027	PE	KJ460093	KJ452849	MF944593*	MF944800*	KJ451547	MF945360*	MF945155*
Ponerorchis amplexifolia			KM651222	KM651386	-	KM651467	-	KM651546	KM651303
Ponerorchis basifoliata	Jin XH 8361	PE	MF944399*	MF945455*	MF944482*	MF944692*	MF944889*	MF945251*	-
Ponerorchis basifoliata			KM651223	KM651387	-	KM651468	-	KM651547	KM651304
Ponerorchis camptoceras	Jin XH, Jin WT, Cui YQ 14571	PE	MF944400*	MF945409*	MF944433*	MF944643*	MF944845*	MF945202*	MF945002*
Ponerorchis capitata			-	KM651388	-	KM651469	-	KM651548	KM651305
Ponerorchis cf.faberi			KM651226	KM651395	-	KM651471	-	KM651550	KM651307
Ponerorchis cf.limprichtii			KM651296	KM651462	-	KM651539	-	KM651621	KM651379
Ponerorchis chidori			KM651286	KM651450	-	KM651531	-	KM651613	KM651370
Ponerorchis chusua	STET 0619	PE	KJ460034	KJ452786	MF944419*	MF944628*	KJ451484	MF945189*	MF944988*
Ponerorchis chusua	Jin XH 8272	PE	MF944401*	MF945460*	MF944488*	MF944698*	MF944894*	MF945257*	MF945055*
Ponerorchis compacta	SETET 156	PE	JN696455	KJ452796	MF944554*	MF944761*	KJ451494	MF945321*	MF945116*
Ponerorchis cucullata	SETET 351	PE	MF944402*	MF945451*	MF944477*	MF944687*	MF944885*	MF945246*	MF945045*
Ponerorchis cucullata	SETET 818	PE	JN696456	KJ452792	MF944550*	MF944757*	KJ451490	MF945317*	MF945112*
Ponerorchis faberi			KM651230	KM651389	-	KM651475	-	KM651554	KM651311
Ponerorchis farreri	Jin XH, Zhang L 11382	PE	KJ460047	KJ452803	MF944558*	MF944765*	KJ451501	MF945325*	MF945120*
Ponerorchis gonggashanica			KM651233	KM651394	-	KM651478	-	KM651557	KM651314
Ponerorchis gracilis	Jin XH 9257	PE	KJ460036	JN696435	MF944434*	MF944644*	JN696420	MF945203*	MF945003*
Ponerorchis graminifolia			KM651292	KM651456	-	KM651538	-	KM651620	KM651377
Ponerorchis jooiokiana			-	KF695169	-	KF695181	KF695156	-	-
Ponerorchis keiskei			KM651239	KM651401	-	-	-	KM651563	KM651320
Ponerorchis kinoshitae			KM651240	KM651403	-	KM651485	-	KM651565	KM651322
Ponerorchis kiraishiensis	Chung SW 11574	TAIF	MF944403*	MF945445*	MF944472*	-	MF944879*	MF945241*	MF945039*
Ponerorchis kiraishiensis			KM651295	KM651460	-	-	-	-	KM651378
Ponerorchis lepida			KM651242	KM651404	-	KM651486	-	KM651566	KM651323
Ponerorchis monantha	Jin XH 8210	PE	KJ460037	JN696436	MF944443*	MF944653*	JN696421	MF945212*	MF945012*
Ponerorchis nana	Jin XH 9138	PE	MF944404*	MF945475*	MF944504*	MF944713*	MF944908*	MF945273*	MF945070*
Ponerorchis oblonga	Jin XH, Jin WT, Xu SZ 13337	PE	MF944405*	MF945472*	MF944501*	MF944710*	MF944906*	MF945270*	MF945067*
Ponerorchis oblonga			KM651281	KM651445	-	KM651525	-	KM651607	KM651364
Ponerorchis omeishanica			KM651299	KM651464	-	KM651542	-	KM651624	KM651382
Ponerorchis papilionacea			KM651246	KM651408	-	KM651490	-	KM651570	KM651327
Ponerorchis parciflora	Jin XH, Jin WT, Xu SZ 13174	PE	KJ460052	KJ452808	MF944562*	MF944769*	KJ451506	MF945329*	MF945124*
Ponerorchis physoceras			KM651247	KM651409	-	KM651492	-	KM651572	KM651329
Ponerorchis secundiflora	Jin XH, Jin WT, Xu SZ 13232	PE	MF944406*	MF945458*	MF944485*	MF944695*	MF944892*	MF945254*	MF945052*
Ponerorchis sichuanica	SETET 159	PE	KJ460059	KJ452815	MF944567*	MF944774*	KJ451513	MF945334*	MF945129*
Ponerorchis simplex	Jin XH, Jin WT, Cui YQ 14455	PE	MF944407*	MF945427*	MF944453*	MF944663*	MF944863*	MF945222*	MF945022*
Ponerorchis sp. 1243	Xu140173		MF944408*	MF945399*	MF944422*	MF944632*	MF944835*	MF945191*	MF944991*
Ponerorchis sp. 1281	Jin XH, Jin WT, Cui YQ 14442	PE	MF944409*	MF945428*	MF944455*	MF944665*	MF944864*	MF945224*	MF945024*
Ponerorchis sp. 1336	STET 0761	PE	MF944410*	MF945464*	MF944492*	MF944702*	MF944898*	MF945261*	MF945059*
Ponerorchis sp.1	ST1382	PE	KJ460097	KJ452854	MF944597*	MF944804*	KJ451552	MF945364*	MF945159*
Ponerorchis sp.2	STET 1294	PE	KJ460091	KJ452847	MF944591*	MF944798*	KJ451545	MF945358*	MF945153*
Ponerorchis sp.3	SETET 1352	PE	KJ460090	KJ452846	MF944590*	MF944797*	KJ451544	MF945357*	MF945152*
Ponerorchis suzukiana			KM651300	KM651459	-	KM651543	-	KM651625	KM651383
Ponerorchis tetraloba	Hsu 4385	TAIF	MF944411*	MF945440*	MF944467*	MF944677*	MF944875*	MF945236*	MF945036*
Ponerorchis tibetica	Jin XH, Zhang L 11075	PE	MF944412*	MF945449*	MF944476*	MF944685*	MF944883*	MF945245*	MF945043*
Ponerorchis tibetica	Gao XF, Zhu ZM, Ju WB, Jin WT 13501		MF944413*	MF945490*	MF944522*	MF944731*	MF944925*	MF945290*	MF945087*
Ponerorchis trifurcata	Jin XH, Zhang L 11281	PE	KJ460055	KJ452811	MF944565*	MF944772*	KJ451509	MF945332*	MF945127*
Ponerorchis yuana	Jin XH, Zhang L 11371	PE	KJ460055	KJ452811	MF944592*	MF944799*	KJ451509	MF945359*	MF945154*
Pseudorchis albida			-	-	-	-	KF997412	GQ245349	-
Pseudorchis albida subsp. straminea			DQ022894	-	-	-	FN870908	-	-
Pterygodium catholicum			HQ438196	HQ438200	-	-	AY368346	HQ438192	-
Pterygodium leucanthum			EU301463	EU301516	-	-	-	EU301569	-
Satyrium amoenum			AY704977	EF612535	-	-	-	AY705010	GU004480
Satyrium bracteatum			AY704979	EF612540	-	-	-	AY705013	-
Satyrium muticum			AY704992	AY708032	-	-	-	AY705030	-
Satyrium nepalense	FLPH Tibet Expedition 131141	PE	MF944414*	MF945488*	MF944520*	MF944729*	MF944923*	MF945288*	-
Satyrium trinerve			AY705003	EF612595	-	-	-	AY705043	-
Satyrium yunnanense	Jin XH, Jin WT, Cui YQ 14710	PE	MF944415*	MF945489*	MF944521*	MF944730*	MF944924*	MF945289*	MF945086*
Schizochilus flexuosus			-	FR832831	-	-	FN870929	-	-
Serapias cordigera			AY364884	HM850510	-	-	HM850348	-	-
Serapias parviflora			AY014550	HM850511	-	-	-	AY014588	-
Shizhenia pinguicula	Jin WT 004	PE	MF944416*	MF945398*	MF944421*	MF944631*	-	-	MF944990*
Shizhenia pinguicula	Jin WT 16006	PE	MF944417*	MF945495*	MF944528*	MF944737*	MF944931*	MF945296*	MF945093*
Sirindhornia pulchella	Jin XH 11012	PE	KJ460045	KJ452801	MF944557*	MF944764*	KJ451499	MF945324*	MF945119*
Stenoglottis longifolia			AF348065	AY368387	-	-	AY368349	-	-
Stenoglottis woodii			-	-	-	-	AM235042	-	-
Steveniella satyrioides			AM711746	FR832840	-	-	-	-	-
Traunsteinera globosa			-	-	-	HG800585	HG417055	-	-
Traunsteinera sp.			-	-	-	-	FN870944	-	-
Tsaiorchis keiskeoides	YNET 507	PE	JN696466	KJ452794	MF944552*	MF944759*	KJ451492	MF945319*	MF945114*
Tsaiorchis keiskeoides			KM651240	KM651402	-	KM651484	-	KM651564	KM651321
Tylostigma perrieri			-	FR832846	-	-	FN870952	-	-
Outgroup
Caladenia marginata			GQ866493	GQ866548	-	GQ866597	-	GQ866811	-
Codonorchis lessonii			AF348005	DQ414993	AY380965	-	AY381113	DQ415136	-
Diuris sulphurea			AJ539527	AJ543952	AY380990	-	AJ542398	AJ409404	GU004502
Goodyera schlechtendaliana			HM021571	KC704635	-	HM021618	HM141073	HM021660	-
Spiranthes sinensis			HE575518	HE575508	-	KC704395	JF972913	HE575528	-
The number of missing sequence of each mark			35	36	171	136	103	125	161
